# Supplementary material for: Sympatric divergence of the ergot fungus, Claviceps purpurea, populations infecting agricultural and nonagricultural grasses in North America
Source: Ecol Evol. 2020 Dec 12;11(1):273–93. doi: 10.1002/ece3.7028 (PMC7790621; doi:10.1002/ece3.7028)
Supplement: Supplementary file 3 — Table S1 [file ECE3-11-273-s003.xlsx]

## Sheet: Sheet1
Supplementary Table 1. Claviceps purpurea and reference species collection information and GenBank accessions
	Species/ Isolate	Source	Host	Country, Province (State)	Year	Location	TEF1-α	RPB2	easE	easA
Claviceps pururea s.str.
	LM657	culture	Elymus innovatus	CA, AB	2017	Jasper National Park	MT430071	MT429859	MT430316	MT430589
	LM24	culture	Hordeum vulgare	CA, AB	1997	Crop District: AB5	MT430027	n.a.	n.a.	MT430533
	LM16	culture	Hordeum vulgare	CA, AB	1996	Crop District: AB5	MT430033	MT429829	MT430272	MT430540
	LM8	culture	Hordeum vulgare	CA, AB	1996	Crop District: AB5	MT430038	n.a.	n.a.	MT430545
	LM55	culture	Secale cereale	CA, AB	2000	Crop District: AB4	MT430011	MT429815	MT430247	MT430509
	LM54	culture	Secale cereale	CA, AB	2000	Crop District: AB4	MT430012	MT429816	MT430248	MT430510
	LM29	culture	Triticum aestivum	CA, AB	2000	Crop District: AB4	n.a.	n.a.	MT430265	MT430529
	LM53	culture	Triticum durum	CA, AB	2000	Crop District: AB2	MT430013	n.a.	MT430249	MT430511
	LM50	culture	Triticum durum	CA, AB	2000	Crop District: AB2	MT430014	MT429817	MT430251	MT430513
	LM48	culture	Triticum durum	CA, AB	2000	Crop District: AB2	MT430015	n.a.	n.a.	MT430515
	LM47	culture	Triticum durum	CA, AB	2000	Crop District: AB2	MT430016	n.a.	MT430253	MT430516
	LM46	culture	Triticum durum	CA, AB	2000	Crop District: AB1	MT430017	MT429819	MT430254	MT430517
	LM49	culture	Triticum durum	CA, AB	2000	Crop District: AB2	n.a.	MT429818	MT430252	MT430514
	LM52	culture	Triticum durum	CA, AB	2000	Crop District: AB2	n.a.	n.a.	MT430250	MT430512
	LM83	culture	Bromus ciliatus	CA, BC	1956	Baldonnel	MT430044	MT429836	MT430282	MT430553
	LM711	culture	Bromus inermis	CA, BC	2017	Peace River Distict	MT430065	MT429852	MT430309	MT430581
	LM236	culture	Ornamental grass	CA, BC	2014	Peachland	MT429987	MT429784	MT430216	MT430479
	LM336	culture	Ornamental grass	CA, BC	2014	Peachland	MT430157	MT429923	MT430415	n.a.
	LM234	culture	Ornamental grass	CA, BC	2014	Peachland	n.a.	MT429792	n.a.	MT430487
	LM235	culture	Ornamental grass	CA, BC	2014	Peachland	n.a.	MT429778	MT430209	MT430473
	LM60	culture	Avena sativa	CA, MB	2005	Portage la prairie	MT430009	MT429811	MT430243	MT430505
	LM59	culture	Avena sativa	CA, MB	2005	Portage la prairie	MT430010	MT429812	MT430244	MT430506
	LM58	culture	Avena sativa	CA, MB	2005	Portage la prairie	n.a.	MT429813	MT430245	MT430507
	LM61	culture	Avena sativa	CA, MB	2005	Portage la prairie	n.a.	MT429810	MT430242	MT430504
	LM712	culture	Bromus inermis	CA, MB	2017	Morden	MT430064	MT429851	MT430308	MT430580
	LM231	culture	Bromus riparius	CA, MB	2014	Oakbank, Garven Rd	MT429995	MT429794	MT430224	n.a.
	LM230	culture	Bromus riparius	CA, MB	2014	Oakbank, Garven Rd	MT429996	MT429795	MT430225	n.a.
	LM227	culture	Bromus riparius	CA, MB	2014	Snowflake	MT429997	MT429797	MT430228	MT430491
	LM226	culture	Bromus riparius	CA, MB	2014	Snowflake	MT429998	MT429798	MT430229	MT430492
	LM223	culture	Bromus riparius	CA, MB	2014	Snowflake	MT429999	MT429799	MT430230	MT430493
	LM206	culture	Bromus riparius	CA, MB	2014	Minnewasta Golf Course	MT430005	MT429805	MT430236	MT430499
	LM334	culture	Bromus riparius	CA, MB	2014	Oakbank, Garven Rd	MT430159	MT429925	MT430417	n.a.
	LM326	culture	Bromus riparius	CA, MB	2014	Minnewasta Golf Course	MT430164	MT429931	MT430423	MT430695
	LM225	culture	Bromus riparius	CA, MB	2014	Snowflake	MT430166	MT429934	MT430427	MT430699
	LM228	culture	Bromus riparius	CA, MB	2014	Oakbank, Garven Rd	n.a.	n.a.	MT430227	MT430490
	LM229	culture	Bromus riparius	CA, MB	2014	Oakbank, Garven Rd	n.a.	MT429796	MT430226	MT430489
	LM327	culture	Bromus riparius	CA, MB	2014	Minnewasta Golf Course	n.a.	MT429930	MT430422	MT430694
	LM656	culture	Elymus lanceolatus	CA, MB	2017	AAFC Brandon RDC	MT430072	MT429860	MT430317	MT430590
	LM687	culture	Elymus lanceolatus	CA, MB	2017	AAFC Brandon RDC	n.a.	n.a.	MT430311	MT430583
	LM209	culture	Elymus repens	CA, MB	2014	Morden, 59 Fairway Dr	MT429981	MT429777	MT430208	MT430472
	LM215	culture	Elymus repens	CA, MB	2014	AAFC Morden RDC	MT429982	n.a.	MT430210	MT430474
	LM213	culture	Elymus repens	CA, MB	2014	Minnewasta Golf Course	MT429983	MT429779	MT430211	MT430475
	LM212	culture	Elymus repens	CA, MB	2014	Minnewasta Golf Course	MT429984	MT429780	MT430212	MT430476
	LM211	culture	Elymus repens	CA, MB	2014	Minnewasta Golf Course	MT429985	MT429781	MT430213	MT430477
	LM217	culture	Elymus repens	CA, MB	2014	AAFC Morden RDC	MT430001	MT429801	MT430232	MT430495
	LM216	culture	Elymus repens	CA, MB	2014	AAFC Morden RDC	MT430002	MT429802	MT430233	MT430496
	LM214	culture	Elymus repens	CA, MB	2014	Minnewasta Golf Course	MT430003	MT429803	MT430234	MT430497
	LM210	culture	Elymus repens	CA, MB	2014	Minnewasta Golf Course	MT430004	MT429804	MT430235	MT430498
	LM372	culture	Elymus repens	CA, MB	2014	Morden	MT430156	MT429921	MT430413	MT430688
	LM332	culture	Elymus repens	CA, MB	2014	Snowflake	MT430160	MT429926	MT430418	MT430690
	LM331	culture	Elymus repens	CA, MB	2014	Snowflake	MT430161	MT429927	MT430419	MT430691
	LM330	culture	Elymus repens	CA, MB	2014	AAFC Morden RDC	MT430162	MT429928	MT430420	MT430692
	LM328	culture	Elymus repens	CA, MB	2014	Minnewasta Golf Course	MT430163	MT429929	MT430421	MT430693
	LM208	culture	Elymus repens	CA, MB	2014	Morden, 59 Fairway Dr	MT430168	MT429936	MT430429	MT430701
	LM207	culture	Elymus repens	CA, MB	2014	Morden, 59 Fairway Dr	MT430169	n.a.	MT430430	MT430702
	LM18	culture	Hordeum vulgare	CA, MB	1997	Crop District: MB7	MT430007	MT429807	MT430238	MT430500
	LM21	culture	Hordeum vulgare	CA, MB	1997	Crop District: MB7	MT430029	MT429825	n.a.	MT430536
	LM20	culture	Hordeum vulgare	CA, MB	1997	Crop District: MB4	MT430030	MT429826	MT430270	MT430537
	LM15	culture	Hordeum vulgare	CA, MB	1996	Crop District: MB7	MT430034	MT429830	MT430273	MT430541
	LM7	culture	Hordeum vulgare	CA, MB	1996	Crop District: MB7	MT430039	n.a.	MT430277	MT430546
	LM23	culture	Hordeum vulgare	CA, MB	1997	Crop District: MB7	n.a.	n.a.	MT430268	MT430534
	LM5	culture	Hordeum vulgare	CA, MB	1996	Crop District: MB7	n.a.	n.a.	n.a.	MT430548
	LM57	culture	Hordeum vulgare	CA, MB	2004	Portage la prairie	n.a.	MT429814	MT430246	MT430508
	LM6	culture	Hordeum vulgare	CA, MB	1996	Crop District: MB9	n.a.	n.a.	MT430278	MT430547
	LM686	culture	Pascopyrum smithii	CA, MB	2017	AAFC Brandon RDC	MT430067	MT429854	MT430312	MT430584
	LM655	culture	Pascopyrum smithii	CA, MB	2017	AAFC Brandon RDC	MT430073	MT429861	MT430318	MT430591
	LM221	culture	Phalaris arudinacea	CA, MB	2014	Snowflake	MT430000	MT429800	MT430231	MT430494
	LM222	culture	Phalaris arudinacea	CA, MB	2014	Snowflake	MT430167	MT429935	MT430428	MT430700
	LM232	culture	Phalaris canariensis	CA, MB	2014	Oakbank, Garven Rd	MT429994	MT429793	MT430223	MT430488
	LM335	culture	Phalaris canariensis	CA, MB	2014	Peachland	MT430158	MT429924	MT430416	MT430689
	LM233	culture	Phalaris canariensis	CA, MB	2014	Oakbank, Garven Rd	n.a.	n.a.	MT430426	MT430698
	LM67	culture	Poaceae	CA, MB	1996	Crop District: MB3	MT430006	MT429806	MT430237	n.a.
	LM66	culture	Poaceae	CA, MB	1996	Crop District: MB3	MT430008	MT429808	MT430239	MT430501
	LM17	culture	Poaceae	CA, MB	1997	Oak River	MT430032	MT429828	n.a.	MT430539
	LM1	culture	Poaceae	CA, MB	1996	University of Manitoba	MT430043	n.a.	MT430281	MT430552
	LM65	culture	Poaceae	CA, MB	1996	Crop District: MB3	n.a.	MT429809	MT430241	MT430503
	LM302	culture	Secale cereale	CA, MB	2013	Brandon	MT430165	MT429932	MT430424	MT430696
	LM33	culture	Secale cereale	CA, MB	2000	Crop District: MB1	n.a.	MT429823	MT430263	MT430527
	LM4	culture	Triticale sp.	CA, MB	1996	University of Manitoba	MT430040	MT429834	n.a.	MT430549
	LM3	culture	Triticale sp.	CA, MB	1996	University of Manitoba	MT430041	MT429835	MT430279	MT430550
	LM2	culture	Triticale sp.	CA, MB	1996	University of Manitoba	MT430042	n.a.	MT430280	MT430551
	LM37	culture	Triticum aestivum	CA, MB	2000	Crop District: MB6	MT430020	n.a.	MT430259	MT430523
	LM36	culture	Triticum aestivum	CA, MB	2000	Crop District: MB3	MT430021	MT429821	MT430260	MT430524
	LM35	culture	Triticum aestivum	CA, MB	2000	Crop District: MB1	MT430022	MT429822	MT430261	MT430525
	LM26	culture	Triticum aestivum	CA, MB	2000	Crop District: MB7	MT430026	MT429824	MT430267	MT430532
	LM22	culture	Triticum aestivum	CA, MB	1997	Crop District: MB9	MT430028	n.a.	MT430269	MT430535
	LM9	culture	Triticum aestivum	CA, MB	1996	Crop District: MB7	MT430037	MT429833	MT430276	MT430544
	LM38	culture	Triticum aestivum	CA, MB	2000	Crop District: MB7	n.a.	n.a.	MT430258	MT430522
	LM63	culture	Triticum aestivum	CA, MB	1996	Crop District: MB7	n.a.	MT429939	MT430434	MT430707
	LM34	culture	Triticum durum	CA, MB	2000	Crop District: MB1	n.a.	n.a.	MT430262	MT430526
	LM1049	culture	Calamagrostis sp.	CA, NL	2018	Gros Morne National Park	MT430045	n.a.	MT430283	n.a.
	LM1026	culture	Elymus repens	CA, NL	2018	Saint John's	n.a.	n.a.	MT430286	MT430557
	LM1028	culture	Elymus repens	CA, NL	2018	Saint John's	n.a.	n.a.	MT430284	MT430555
	LM1023	culture	Elymus repens	CA, NS	2018	Whycocomagh	MT430047	MT429839	MT430289	MT430560
	LM1024	culture	Elymus repens	CA, NS	2018	Whycocomagh	n.a.	n.a.	MT430288	MT430559
	LM716	culture	Bromus inermis	CA, ON	2017	Ottawa	MT430061	MT429849	n.a.	MT430577
	LM683	culture	Bromus inermis	CA, ON	2017	High Lonesome Nature Reserve	MT430069	MT429856	MT430314	MT430586
	LM647	culture	Bromus inermis	CA, ON	2017	High Lonesome Nature Reserve	MT430080	MT429867	MT430325	MT430598
	LM645	culture	Bromus inermis	CA, ON	2017	High Lonesome Nature Reserve	MT430082	n.a.	MT430327	MT430600
	LM637	culture	Bromus inermis	CA, ON	2017	Nepean, Barrhaven	MT430089	MT429876	MT430335	MT430608
	LM520	sclerotia	Bromus inermis	CA, ON	2016	Listowel	MT430118	n.a.	MT430373	n.a.
	LM476	culture	Bromus inermis	CA, ON	2016	Ottawa, Central Experimental Farm	MT430124	MT429891	MT430379	MT430662
	LM644	culture	Bromus inermis	CA, ON	2017	Mer Bleue, Dolman Ridge Rd	n.a.	MT429869	MT430328	MT430601
	LM118	culture	Bromus inermis	CA, ON	1974	Ottawa, near Hartwell's Locks	n.a.	MT429837	n.a.	n.a.
	LM633	culture	Calamagrostis sp.	CA, ON	2017	Dunsford, Kawartha Lakes	MT430093	MT429880	MT430339	n.a.
	LM479	culture	Cyperaceae	CA, ON	2016	Lansdowne, 1000 Island Parkway	MT430121	MT429888	MT430376	MT430659
	LM717	culture	Elymus repens	CA, ON	2017	Ottawa	MT430060	MT429848	MT430305	MT430576
	LM715	culture	Elymus repens	CA, ON	2017	Arnprior	MT430062	MT429850	MT430306	MT430578
	LM685	culture	Elymus repens	CA, ON	2017	Ottawa, Constance bay	MT430068	MT429855	MT430313	MT430585
	LM681	culture	Elymus repens	CA, ON	2017	High Lonesome Nature Reserve	MT430070	MT429858	MT430315	MT430588
	LM653	culture	Elymus repens	CA, ON	2017	Ottawa, Constance bay	MT430074	MT429862	MT430319	MT430592
	LM652	culture	Elymus repens	CA, ON	2017	Woodlawn, Torbolton Ridge Rd	MT430075	MT429863	MT430320	MT430593
	LM648	culture	Elymus repens	CA, ON	2017	High Lonesome Nature Reserve	MT430079	MT429866	MT430324	MT430597
	LM646	culture	Elymus repens	CA, ON	2017	High Lonesome Nature Reserve	MT430081	MT429868	MT430326	MT430599
	LM643	culture	Elymus repens	CA, ON	2017	Mer Bleue, Dolman Ridge Rd	MT430083	MT429870	MT430329	MT430602
	LM642	culture	Elymus repens	CA, ON	2017	Woodlawn, 3399 Torbolton Ridge Rd	MT430084	MT429871	MT430330	MT430603
	LM641	culture	Elymus repens	CA, ON	2017	Mer Bleue, Dolman Ridge Rd	MT430085	MT429872	MT430331	MT430604
	LM639	culture	Elymus repens	CA, ON	2017	Nepean, Barrhaven	MT430087	MT429874	MT430333	MT430606
	LM638	culture	Elymus repens	CA, ON	2017	Nepean, Barrhaven	MT430088	MT429875	MT430334	MT430607
	LM636	culture	Elymus repens	CA, ON	2017	Nepean, Barrhaven	MT430090	MT429877	MT430336	MT430609
	LM635	culture	Elymus repens	CA, ON	2017	Nepean, Barrhaven	MT430091	MT429878	MT430337	MT430610
	LM634	culture	Elymus repens	CA, ON	2017	Nepean, Barrhaven	MT430092	MT429879	MT430338	MT430611
	LM574	culture	Elymus repens	CA, ON	2016	Perth	MT430094	MT429881	n.a.	MT430612
	LM522	sclerotia	Elymus repens	CA, ON	2016	South Bruce	MT430116	n.a.	n.a.	n.a.
	LM481	culture	Elymus repens	CA, ON	2016	n.n.	MT430119	MT429886	MT430374	MT430657
	LM480	culture	Elymus repens	CA, ON	2016	Grand Valley	MT430120	MT429887	MT430375	MT430658
	LM478	culture	Elymus repens	CA, ON	2016	Nepean, Barrhaven	MT430122	MT429889	MT430377	MT430660
	LM477	culture	Elymus repens	CA, ON	2016	Nepean, Barrhaven	MT430123	MT429890	MT430378	MT430661
	LM475	culture	Elymus repens	CA, ON	2016	Ottawa, Central Experimental Farm	MT430125	MT429892	MT430380	MT430663
	LM471	culture	Elymus repens	CA, ON	2016	Ottawa, Central Experimental Farm	MT430129	MT429896	MT430384	MT430667
	LM470	culture	Elymus repens	CA, ON	2016	Ottawa, Central Experimental Farm	MT430130	MT429897	MT430385	MT430668
	LM466	culture	Elymus repens	CA, ON	2016	Casselman, Rue Principle (Route 7)	MT430132	MT429900	MT430388	MT430671
	LM465	culture	Elymus repens	CA, ON	2016	Ottawa, Albert Road	MT430133	MT429901	MT430389	MT430672
	LM464	culture	Elymus repens	CA, ON	2016	St. Isidore	MT430134	n.a.	MT430390	MT430673
	LM463	culture	Elymus repens	CA, ON	2016	St.Isidore, Caledonia Road	MT430135	MT429902	MT430391	MT430674
	LM462	culture	Elymus repens	CA, ON	2016	Prescott - Russell	MT430136	MT429903	MT430392	n.a.
	LM523	sclerotia	Elymus repens	CA, ON	2016	Amaranth	n.a.	n.a.	MT430371	MT430655
	LM682	culture	Elymus repens	CA, ON	2017	High Lonesome Nature Reserve	n.a.	MT429857	n.a.	MT430587
	LM459	culture	Elymus sp.	CA, ON	2016	Nepean, Dealership Drive	MT430138	MT429905	MT430394	MT430676
	LM651	culture	Elymus virginicus	CA, ON	2017	Woodlawn, Torbolton Ridge Rd	MT430076	MT429864	MT430321	MT430594
	LM521	sclerotia	Hordeum vulgare	CA, ON	2016	Osgoode	MT430117	n.a.	MT430372	MT430656
	LM474	culture	Hordeum vulgare	CA, ON	2016	Ottawa, Central Experimental Farm	MT430126	MT429893	MT430381	MT430664
	LM710	culture	Lolium aruninaceum	CA, ON	2017	Ottawa, Quyon Ferry Landing	MT430066	MT429853	MT430310	MT430582
	LM650	culture	Phleum pratense	CA, ON	2017	High Lonesome Nature Reserve	MT430077	n.a.	MT430322	MT430595
	LM649	culture	Phleum pratense	CA, ON	2017	High Lonesome Nature Reserve	MT430078	MT429865	MT430323	MT430596
	LM473	culture	Triticum aestivum	CA, ON	2016	Ottawa, Central Experimental Farm	MT430127	MT429894	MT430382	MT430665
	LM472	culture	Triticum aestivum	CA, ON	2016	Ottawa, Central Experimental Farm	MT430128	MT429895	MT430383	MT430666
	LM457	culture	Triticum aestivum	CA, ON	2016	St.Isidore, Caledonia Road	MT430139	n.a.	MT430395	MT430677
	LM469	culture	Triticum aestivum	CA, ON	2016	Ottawa, Central Experimental Farm	n.a.	MT429898	MT430386	MT430669
	LM260	culture	Secale cereale	CA, PEI	2009	AAFC Harrington Research Farm	n.a.	MT429933	MT430425	MT430697
	LM1004	culture	Ammophila breviligulata	CA, QC	2018	Saint-Henri-de-Taillon	MT430058	MT429846	MT430303	MT430574
	LM1000	culture	Ammophila breviligulata	CA, QC	2018	Saint-Henri-de-Taillon	MT430059	MT429847	MT430304	MT430575
	LM1005	culture	Ammophila breviligulata	CA, QC	2018	Saint-Henri-de-Taillon	n.a.	n.a.	MT430302	MT430573
	LM560	sclerotia	Bromus inermis	CA, QC	2016	Saint-Lin-Laurentides	MT430104	n.a.	MT430349	MT430626
	LM557	sclerotia	Bromus inermis	CA, QC	2016	St-Espri	MT430106	n.a.	MT430352	MT430629
	LM460	culture	Bromus inermis	CA, QC	2016	Gatineau, Rue Notre-Dame-de-l'île	MT430137	MT429904	MT430393	MT430675
	LM543	sclerotia	Bromus inermis	CA, QC	2016	St-Wenceslas	n.a.	n.a.	n.a.	MT430642
	LM547	sclerotia	Bromus inermis	CA, QC	2016	Saint-Célestin Paroisse	n.a.	MT429980	MT430356	MT430639
	LM549	sclerotia	Bromus inermis	CA, QC	2016	Ste-Geneviève de Berthierville	n.a.	n.a.	n.a.	MT430637
	LM551	sclerotia	Bromus inermis	CA, QC	2016	Ste-Geneviève de Berthierville	n.a.	n.a.	n.a.	MT430635
	LM553	sclerotia	Bromus inermis	CA, QC	2016	Louiseville	n.a.	n.a.	n.a.	MT430633
	LM559	sclerotia	Bromus inermis	CA, QC	2016	Saint-Lin-Laurentides	n.a.	n.a.	MT430350	MT430627
	LM545	sclerotia	Bromus inermis	CA, QC	2016	Saint-Célestin Paroisse	n.a.	n.a.	MT430357	n.a.
	LM1057	culture	Calamagrostis sp.	CA, QC	2018	Parc National de la Maurice	n.a.	n.a.	n.a.	MT430554
	LM640	culture	Calamagrostis xacutiflora	CA, QC	2017	Gatineau	MT430086	MT429873	MT430332	MT430605
	LM1025	culture	Elymus repens	CA, QC	2018	South of Lac-Saint-Jean	MT430046	n.a.	MT430287	MT430558
	LM1022	culture	Elymus repens	CA, QC	2018	South of Lac-Saint-Jean	MT430048	n.a.	MT430290	MT430561
	LM1021	culture	Elymus repens	CA, QC	2018	Parc National Pointe-Taillon	MT430049	n.a.	MT430291	MT430562
	LM1020	culture	Elymus repens	CA, QC	2018	Parc National de la Maurice	MT430050	n.a.	MT430292	MT430563
	LM1018	culture	Elymus repens	CA, QC	2018	Parc National de la Maurice	MT430051	MT429840	MT430294	MT430565
	LM1016	culture	Elymus repens	CA, QC	2018	Parc National Pointe-Taillon	MT430052	MT429842	MT430296	MT430567
	LM1015	culture	Elymus repens	CA, QC	2018	South of Lac-Saint-Jean	MT430053	MT429843	MT430297	MT430568
	LM1014	culture	Elymus repens	CA, QC	2018	Rimouski	MT430054	n.a.	MT430298	MT430569
	LM1010	culture	Elymus repens	CA, QC	2018	Saint-Henri-de-Taillon	MT430055	n.a.	MT430299	MT430570
	LM1007	culture	Elymus repens	CA, QC	2018	Saint-Henri-de-Taillon	MT430056	MT429844	MT430300	MT430571
	LM1006	culture	Elymus repens	CA, QC	2018	Saint-Henri-de-Taillon	MT430057	MT429845	MT430301	MT430572
	LM714	culture	Elymus repens	CA, QC	2017	Gatineau Park	MT430063	MT429977	MT430307	MT430579
	LM572	sclerotia	Elymus repens	CA, QC	2016	Ste-Anne	MT430095	n.a.	MT430340	MT430614
	LM567	sclerotia	Elymus repens	CA, QC	2016	St-Cyrille	MT430097	n.a.	MT430343	MT430619
	LM565	sclerotia	Elymus repens	CA, QC	2016	Ste-Cécile-de-Milton	MT430099	n.a.	n.a.	MT430621
	LM564	sclerotia	Elymus repens	CA, QC	2016	Ste-Cécile-de-Milton	MT430100	n.a.	MT430345	MT430622
	LM563	sclerotia	Elymus repens	CA, QC	2016	Pontiac	MT430101	n.a.	MT430346	MT430623
	LM562	sclerotia	Elymus repens	CA, QC	2016	Maskinongé	MT430102	MT429883	MT430347	MT430624
	LM561	sclerotia	Elymus repens	CA, QC	2016	Lochaber	MT430103	n.a.	MT430348	MT430625
	LM558	sclerotia	Elymus repens	CA, QC	2016	Saint-Lin-Laurentides	MT430105	MT429884	MT430351	MT430628
	LM556	sclerotia	Elymus repens	CA, QC	2016	St-Espri	MT430107	MT429885	n.a.	MT430630
	LM552	sclerotia	Elymus repens	CA, QC	2016	Ste-Geneviève de Berthierville	MT430108	MT429979	n.a.	MT430634
	LM536	sclerotia	Elymus repens	CA, QC	2016	St-Liboire	MT430109	n.a.	MT430360	MT430648
	LM534	sclerotia	Elymus repens	CA, QC	2016	Ste-Hyacinthe	MT430110	n.a.	MT430361	MT430649
	LM532	sclerotia	Elymus repens	CA, QC	2016	Saint-François,Laval	MT430112	n.a.	n.a.	n.a.
	LM529	sclerotia	Elymus repens	CA, QC	2016	St-Louis de Gonzague	MT430114	n.a.	MT430365	MT430653
	LM1017	culture	Elymus repens	CA, QC	2018	Val-Brillant	n.a.	MT429841	MT430295	MT430566
	LM1019	culture	Elymus repens	CA, QC	2018	Val-Brillant	n.a.	n.a.	MT430293	MT430564
	LM1027	culture	Elymus repens	CA, QC	2018	South of Lac-Saint-Jean	n.a.	MT429838	MT430285	MT430556
	LM527	sclerotia	Elymus repens	CA, QC	2016	Ste-Martine	n.a.	n.a.	MT430367	MT430654
	LM531	sclerotia	Elymus repens	CA, QC	2016	Richelieu	n.a.	n.a.	MT430363	MT430651
	LM537	sclerotia	Elymus repens	CA, QC	2016	St-Liboire	n.a.	n.a.	MT430359	MT430647
	LM539	sclerotia	Elymus repens	CA, QC	2016	St-Germain-de-Grantham	n.a.	n.a.	MT430358	MT430646
	LM540	sclerotia	Elymus repens	CA, QC	2016	St-Cyrille-de-Wendover	n.a.	n.a.	n.a.	MT430645
	LM541	sclerotia	Elymus repens	CA, QC	2016	St-Wenceslas	n.a.	n.a.	n.a.	MT430644
	LM542	sclerotia	Elymus repens	CA, QC	2016	St-Wenceslas	n.a.	n.a.	n.a.	MT430643
	LM544	sclerotia	Elymus repens	CA, QC	2016	St-Wenceslas	n.a.	n.a.	n.a.	MT430641
	LM546	sclerotia	Elymus repens	CA, QC	2016	Saint-Célestin Paroisse	n.a.	n.a.	n.a.	MT430640
	LM548	sclerotia	Elymus repens	CA, QC	2016	Ste-Geneviève de Berthierville	n.a.	n.a.	MT430355	MT430638
	LM550	sclerotia	Elymus repens	CA, QC	2016	Ste-Geneviève de Berthierville	n.a.	n.a.	MT430354	MT430636
	LM555	sclerotia	Elymus repens	CA, QC	2016	Lanoraie	n.a.	n.a.	n.a.	MT430631
	LM568	sclerotia	Elymus repens	CA, QC	2016	Granby	n.a.	n.a.	n.a.	MT430618
	LM571	sclerotia	Elymus repens	CA, QC	2016	Les Cèdres	n.a.	n.a.	MT430341	MT430615
	LM573	culture	Elymus repens	CA, QC	2016	B-21	n.a.	n.a.	n.a.	MT430613
	LM525	sclerotia	Elymus repens	CA, QC	2016	Rivière-Beaudette	n.a.	n.a.	MT430369	n.a.
	LM526	sclerotia	Elymus repens	CA, QC	2016	Les Cèdres	n.a.	n.a.	MT430368	n.a.
	LM566	sclerotia	Hordeum vulgare	CA, QC	2016	Ste-Cécile-de-Milton	MT430098	MT429978	MT430344	MT430620
	LM528	sclerotia	Hordeum vulgare	CA, QC	2016	Ste-Martine	MT430115	n.a.	MT430366	n.a.
	LM554	sclerotia	Hordeum vulgare	CA, QC	2016	Lanoraie	n.a.	n.a.	MT430353	MT430632
	LM524	sclerotia	Secale cereale	CA, QC	2016	Normandin	n.a.	n.a.	MT430370	n.a.
	LM569	sclerotia	Triticum aestivum	CA, QC	2016	Louisevill	MT430096	MT429882	MT430342	MT430617
	LM533	sclerotia	Triticum aestivum	CA, QC	2016	Saint-François,Laval	MT430111	n.a.	MT430362	MT430650
	LM530	sclerotia	Triticum aestivum	CA, QC	2016	Richelieu	MT430113	n.a.	MT430364	MT430652
	LM570	sclerotia	Triticum aestivum	CA, QC	2016	Sainte-Martine	n.a.	n.a.	n.a.	MT430616
	LM422	culture	Bromus inermis	CA, SK	2014	Tisdale	MT429988	MT429785	MT430217	n.a.
	LM420	culture	Bromus inermis	CA, SK	2015	Wapella	MT429989	MT429786	MT430218	MT430480
	LM423	culture	Bromus inermis	CA, SK	2014	Tisdale	MT430141	MT429906	MT430397	n.a.
	LM411	culture	Bromus inermis	CA, SK	2015	Wapella	MT430144	MT429909	MT430400	MT430680
	LM410	culture	Bromus inermis	CA, SK	2015	Wapella	MT430145	MT429910	MT430401	MT430681
	LM409	culture	Bromus inermis	CA, SK	2015	Wapella	MT430146	MT429911	MT430402	n.a.
	LM406	culture	Bromus inermis	CA, SK	2015	Wapella	MT430147	MT429912	MT430403	MT430682
	LM405	culture	Bromus inermis	CA, SK	2015	Wapella	MT430148	MT429913	MT430404	n.a.
	LM404	culture	Bromus inermis	CA, SK	2015	Wapella	MT430149	MT429914	MT430405	n.a.
	LM403	culture	Bromus inermis	CA, SK	2015	Wapella	MT430150	MT429915	MT430406	MT430683
	LM402	culture	Bromus inermis	CA, SK	2015	Wapella	MT430151	MT429916	MT430407	MT430684
	LM399	culture	Bromus inermis	CA, SK	2015	Wapella	MT430152	MT429918	MT430409	MT430685
	LM393	culture	Bromus inermis	CA, SK	2015	Wapella	MT430153	n.a.	MT430410	MT430686
	LM384	culture	Bromus inermis	CA, SK	2015	Wapella	MT430154	MT429919	MT430411	n.a.
	LM382	culture	Bromus inermis	CA, SK	2015	Wapella	MT430155	MT429920	MT430412	MT430687
	LM196	culture	Bromus inermis	CA, SK	2015	Meota SB1A	n.a.	n.a.	n.a.	MT430703
	LM362	culture	Bromus inermis	CA, SK	2015	Wapella	n.a.	MT429791	MT430222	MT430486
	LM397	culture	Bromus inermis	CA, SK	2015	Wapella	n.a.	MT429789	n.a.	MT430483
	LM371	culture	Bromus inermis	CA, SK	2015	Wapella	n.a.	MT429922	MT430414	n.a.
	LM401	culture	Bromus inermis	CA, SK	2015	Wapella	n.a.	MT429917	MT430408	n.a.
	LM407	culture	Elymus repens	CA, SK	2015	Wapella	MT429990	MT429787	MT430219	MT430481
	LM398	culture	Elymus repens	CA, SK	2015	Wapella	MT429991	MT429788	n.a.	MT430482
	LM365	culture	Elymus repens	CA, SK	2015	Wapella	MT429992	n.a.	MT430220	MT430484
	LM363	culture	Elymus repens	CA, SK	2015	near Wapella	MT429993	MT429790	MT430221	MT430485
	LM19	culture	Hordeum vulgare	CA, SK	1997	Crop District: SK8	MT430031	MT429827	MT430271	MT430538
	LM14	culture	Hordeum vulgare	CA, SK	1996	Crop District: SK5	MT430035	MT429831	MT430274	n.a.
	LM13	culture	Hordeum vulgare	CA, SK	1996	Crop District: SK5	MT430036	MT429832	MT430275	MT430542
	LM12	culture	Hordeum vulgare	CA, SK	1996	Crop District: SK9	n.a.	n.a.	n.a.	MT430543
	LM45	culture	Secale cereale	CA, SK	2000	Crop District: SK9b	MT430018	n.a.	n.a.	MT430518
	LM30	culture	Secale cereale	CA, SK	2000	Crop District: SK1	MT430023	n.a.	MT430264	MT430528
	LM467	culture	Secale cereale	CA, SK	2015	Yorkton	MT430131	MT429899	MT430387	MT430670
	LM426	culture	Secale cereale	CA, SK	2014	Swift Current	MT430140	n.a.	MT430396	n.a.
	LM415	culture	Secale cereale	CA, SK	2014	Watrous	MT430142	MT429907	MT430398	MT430678
	LM414	culture	Secale cereale	CA, SK	2014	Scott	MT430143	MT429908	MT430399	MT430679
	LM88	culture	Secale cereale	CA, SK	2015	near Arborfield	MT430170	MT429938	MT430433	MT430705
	LM338	culture	Secale cereale	CA, SK	2014	Weyburn	n.a.	MT429783	MT430215	MT430478
	LM43	culture	Secale cereale	CA, SK	2000	Crop District: SK7b	n.a.	n.a.	n.a.	MT430708
	LM87	culture	Secale cereale	CA, SK	2015	Parkside	n.a.	n.a.	n.a.	MT430706
	LM91	culture	Secale cereale	CA, SK	2015	Shellbrook, RP4	n.a.	MT429937	MT430431	MT430704
	LM90	culture	Secale cereale	CA, SK	2015	Brancepeth	n.a.	n.a.	MT430432	n.a.
	LM339	culture	Triticale sp.	CA, SK	2014	Swift Current	MT429986	MT429782	MT430214	n.a.
	LM28	culture	Triticum aestivum	CA, SK	2000	Crop District: SK1, Estavan	MT430024	n.a.	MT430266	MT430530
	LM27	culture	Triticum aestivum	CA, SK	2000	Crop District: SK3, Booth Siding	MT430025	n.a.	n.a.	MT430531
	LM39	culture	Triticum durum	CA, SK	2000	Crop District: SK1b	MT430019	MT429820	MT430257	MT430521
	LM40	culture	Triticum durum	CA, SK	2000	Crop District: SK2a	n.a.	n.a.	MT430256	MT430520
	LM41	culture	Triticum durum	CA, SK	2000	Crop District: SK5a	n.a.	n.a.	MT430240	MT430502
	LM44	culture	Triticum durum	CA, SK	2000	Crop District: SK8a	n.a.	n.a.	MT430255	MT430519
	Clav37	culture	Achnatherum robustum	US, CO	2017	Rio Grande, Monte Vista	MT430180	MT429949	MT430444	MT430718
	Clav14	culture	Achnatherum robustum	US, CO	2015	San Luis Valley	MT430193	MT429962	MT430457	MT430731
	Clav10	culture	Achnatherum robustum	US, CO	2016	Rio Grande, Monte Vista	MT430197	MT429966	MT430461	MT430735
	Clav39	culture	Bromus inermis	US, CO	2017	Rio Grande, Monte Vista	MT430178	MT429947	MT430442	MT430716
	Clav38	culture	Bromus inermis	US, CO	2017	Alamosa	MT430179	MT429948	MT430443	MT430717
	Clav13	culture	Bromus inermis	US, CO	2016	Saguache , Center	MT430194	MT429963	MT430458	MT430732
	Clav12	culture	Bromus inermis	US, CO	2016	Rio Grande, Del Norte	MT430195	MT429964	MT430459	MT430733
	Clav09x3	culture	Bromus inermis	US, CO	2016	Saguache , Center	MT430198	MT429967	MT430462	MT430736
	Clav09x2	culture	Bromus inermis	US, CO	2016	Saguache , Center	MT430199	MT429968	MT430463	MT430737
	Clav09x1	culture	Bromus inermis	US, CO	2016	Saguache , Center	MT430200	MT429969	MT430464	MT430738
	Clav08	culture	Bromus inermis	US, CO	2016	Rio Grande, Del Norte	MT430201	MT429970	MT430465	MT430739
	Clav04	culture	Bromus inermis	US, CO	2016	Saguache , Center	MT430204	MT429973	MT430468	MT430742
	Clav03	culture	Bromus inermis	US, CO	2016	Saguache , Center	MT430205	MT429974	MT430469	MT430743
	Clav02	culture	Bromus inermis	US, CO	2016	Saguache , Center	MT430206	MT429975	MT430470	MT430744
	Clav01	culture	Elymus trachycalus	US, CO	2016	Saguache, Center	MT430207	MT429976	MT430471	MT430745
	Clav28	culture	Hordeum vulgare	US, CO	2015	Saguache , Center	MT430183	MT429952	MT430447	MT430721
	Clav27	culture	Hordeum vulgare	US, CO	2015	Rio Grande, Monte Vista	MT430184	MT429953	MT430448	MT430722
	Clav26	culture	Hordeum vulgare	US, CO	2015	Saguache , Center	MT430185	MT429954	MT430449	MT430723
	Clav25	culture	Hordeum vulgare	US, CO	2015	Saguache	MT430186	MT429955	MT430450	MT430724
	Clav23	culture	Hordeum vulgare	US, CO	2015	Saguache , Center	MT430187	MT429956	MT430451	MT430725
	Clav21	culture	Hordeum vulgare	US, CO	2015	Rio Grande, Monte Vista	MT430188	MT429957	MT430452	MT430726
	Clav20	culture	Hordeum vulgare	US, CO	2015	Rio Grande, Monte Vista	MT430189	MT429958	MT430453	MT430727
	Clav19	culture	Hordeum vulgare	US, CO	2015	Rio Grande, Del Norte	MT430190	MT429959	MT430454	MT430728
	Clav18	culture	Horeum vulgare	US, CO	2015	Rio Grande, Monte Vista	MT430191	MT429960	MT430455	MT430729
	Clav11	culture	Pascopyrum smithii	US, CO	2016	Saguache , Center	MT430196	MT429965	MT430460	MT430734
	Clav42	culture	Phleum pratense	US, CO	2017	Rio Grande, Del Norte	MT430175	MT429944	MT430439	MT430713
	Clav41	culture	Phleum pratense	US, CO	2017	Saguache , Center	MT430176	MT429945	MT430440	MT430714
	Clav16	culture	Poaceae	US, CO	n.n.	Saguache	MT430192	MT429961	MT430456	MT430730
	Clav05	culture	Poaceae	US, CO	2016	Saguache , Center	MT430203	MT429972	MT430467	MT430741
	Clav43	culture	Sporobolus airoides	US, CO	2017	Saguache , Center	MT430174	MT429943	MT430438	MT430712
	Clav40	culture	Thinopyrum intermedium	US, CO	2017	Rio Grande, Monte Vista	MT430177	MT429946	MT430441	MT430715
	Clav06	culture	Thinopyrum intermedium	US, CO	2016	Saguache , Center	MT430202	MT429971	MT430466	MT430740
	Clav33	culture	Horeum vulgare	US, MT	2015	Yellowstone, Huntley	MT430181	MT429950	MT430445	MT430719
	Clav45	culture	Bromus inermis	US, WY	2016	Washakie, Worland	MT430172	MT429941	MT430436	MT430710
	Clav44	culture	Bromus inermis	US, WY	2016	Washakie, Worland	MT430173	MT429942	MT430437	MT430711
	Clav29	culture	Hordeum vulgare	US, WY	2016	Washakie, Worland	MT430182	MT429951	MT430446	MT430720
	Clav46	culture	Secale cereale	US, WY	2016	Washakie, Worland	MT430171	MT429940	MT430435	MT430709
Reference species				Country		Host
C. arundinis
	DAOMC 251716 = CCC236			Czech Republic		Molinia coerulea	JX083626	JX083695	MN062132	n.a.
	DAOMC 251724 = CCC 933ExT			Czech Republic		Phragmites australis	MH349071	MH397463	MH477764	MH477817
C. capensis
	DAOMC 252134 = CCC 1504ExT			South Africa		Ehrharta villosa	LT216564	LN846862	MN062128	n.a.
C. fusiformis
	PRL 1980			Ivory Coast		Pennisetum typhoideum	KP689512	KP689569	EU006773	EU006773
C. grohii
	CBS124-47			Canada		Carex sp.	LT216581	LN846870	MN062131	n.a.
C. hirtella
	CCC 786			Australia		Urochloa sp.	LT216582	LT216510	FN393422	FN393422
C. humidiphila
	DAOMC 251722 = CCC 588			Czech Republic		Phleum pratense	MN062138	MN068371	MN068379	n.a.
	DAOMC 251717 = CCC 434EET			Germany		Dactylis sp.	MH349068	MH397460	MH477766	MH477819
C. monticola
	DAOMC 252144 = CCC1483 = CS339A			South Africa		Brachypodium	LT216592	LN846860	MN062130	n.a.
C. occidentalis
	DAOMC 250577			Canada		Phleum pratense	MH349055	MH397447	MH477780	MH477833
	DAOMC 250578			Canada		Bromus inermis	MH349056	MH397448	MH477779	MH477832
C. pazoutovae
	DAOMC 252143 = CCC 1485ExT			South Africa		Stipa dregeana	LT216595	LN880554	MN062129	n.a.
C. perihumidiphila
	LM1053			Canada		Festuca rubra	MN062133	MN068367	MN068375	n.a.
	DAOMC 250581			Canada		Elymus albicans	MH349057	MH397449	MH477778	MH477831
C. purpurea s.s.
	DAOMC 251723 = CCC 771ENT			Czech Republic		Secale cereale	MH349070	MH397462	MH477765	MH477818
C. quebecensis
	DAOMC 251846			Canada		Ammophila sp.	MH349066	MH397458	MH477769	MH477822
	DAOMC 251898ET			Canada		Ammophila sp.	MH349067	MH397459	MH477768	MH477821
C. ripicola
	DAOMC 251923			Canada		Calamagrostis_stricta	MN062137	MN068370	MN068378	MT975696
	DAOMC 252146			Canada		Phalaris aruninaceum	MN062136	MN068369	MN068377	MT975697
	DAOMC 251844ET			Canada		Ammophila breviligulata	MH349064	MH397456	MH477771	MH477824
C. spartinae
	DAOMC 251720 = CCC 511			United Kingdom		Spartina anglica	MN062139	MN068372	MN068380	n.a.
	DAOMC 251721 = CCC 539			United Kingdom		Spartina alterniflora	MH349069	MH397461	MH477767	MH477820
	RUTPP 3491HT			United States		Spartina alterniflora	MH349072	MH397464	MH477763	MH477816
C. zizaniae
	DAOMC 252145 < DAOM 907677			Canada		Zizania_palustrics_	MN062135	MK606179	MK606180	MT975698
