# Supplementary material for: Sympatric divergence of the ergot fungus, Claviceps purpurea, populations infecting agricultural and nonagricultural grasses in North America
Source: Ecol Evol. 2020 Dec 12;11(1):273–93. doi: 10.1002/ece3.7028 (PMC7790621; doi:10.1002/ece3.7028)
Supplement: Supplementary file 4 — Table S2 [file ECE3-11-273-s004.xlsx]

## Sheet: TEF-RPB-E-Aconcise
Supplementary Table 2. Haplotypes of each individual genes, numbe of isolates, host and distribution of each haplotypes
	Haplotype	Number of isolates	Host species	Country (Provinces/States)
TEF1-α (31 haplotypes from 227 isolates)
	Hap_2	107	Ammophila breviligulata, Avena sativa, Bromus inermis, B. riparius, Elymus lanceolatus, E. repens, Hordeum vulgare, Lolium aruninaceum, Pascopyrum smithii, Phalaris arudinacea, Phleum pratense, Secale cereale, Thinopyrum intermedium, Triticale sp., Triticum aestivum, Triticum durum, unkown (Cyperaceae), unknown (Poaceae)	CA (AB, BC, MB, ON, QC, SK); US (CO, MT, WY)
	Hap_7	35	Bromus inermis, B. riparius, Elymus repens, E. virginicus, Hordeum sp., H. vulgare, Phalaris canariensis, Phleum pratense, Secale cereale, Triticum aestivum, T. durum, unknown (Poaceae)	CA (AB, MB, ON, QC, SK); US (CO)
	Hap_3	26	Achnatherum robustum, Bromus inermis, Elymus repens, Hordeum vulgare, Secale cereale, Sporobolus airoides, Triticale sp., Triticum aestivum, T. durum	CA (AB, MB, ON, QC, SK); US (CO, WY)
	Hap_5	14	Bromus inermis, Elymus repens, Hordeum vulgare, Phleum pratense, Triticum aestivum, T. durum	CA (AB, MB, ON, QC, SK); US (CO)
	Hap_1	7	Calamagrostis xacutiflora, Elymus trachycalus, E. repens, Triticum durum	CA (AB, ON, QC, SK); US (CO)
	Hap_11	4	Elymus repens	CA (QC)
	Hap_14	3	Hordeum vulgare	CA (AB, MB, SK)
	Hap_19	3	Elymus innovatus, unknown (Ornamental grass)	CA (AB, BC)
	Hap_16	2	Elymus repens	CA (MB, ON)
	Hap_21	2	Bromus inermis	CA (SK)
	Hap_22	2	Bromus inermi, Secale cereale	CA (SK)
	Hap_24	2	Elymus repens, Triticum aestivum	CA (ON, QC)
	Hap_26	2	Calamagrostis sp., Elymus repens	CA (ON)
	Hap_4	1	Achnatherum robustum	US (CO)
	Hap_6	1	unknown (Poaceae)	US (CO)
	Hap_8	1	Bromus inermis	US (WY)
	Hap_9	1	unknown (Poaceae)	CA (MB)
	Hap_10	1	Ammophila breviligulata	CA (QC)
	Hap_12	1	Elymus repens	CA (NS)
	Hap_13	1	Calamagrostis sp.	CA (NL)
	Hap_15	1	Hordeum vulgare	CA (AB)
	Hap_17	1	Phalaris arudinacea	CA (MB)
	Hap_18	1	Bromus riparius	CA (MB)
	Hap_20	1	Secale cereale	CA (MB)
	Hap_23	1	Bromus inermis	CA (SK)
	Hap_25	1	Elymus repens	CA (QC)
	Hap_27	1	Elymus repens	CA (ON)
	Hap_28	1	Bromus inermis	CA (ON)
	Hap_29	1	Phleum pratense	CA (ON)
	Hap_30	1	Elymus repens	CA (ON)
	Hap_31	1	Bromus ciliatus	CA (BC)
RPB2 (44 haplotypes from 204 isolates)
	Hap_7	62	Achnatherum robustum, Avena sativa, Bromus inermis, B. riparius, Elymus repens, E. trachycalus, E. virginicus, Hordeum vulgare, Lolium aruninaceum, Pascopyrum smithii, Phalaris arudinacea, Phleum pratense, Secale cereale, Sporobolus airoides, Thinopyrum intermedium, Triticale sp., Triticum aestivum, unknown (Poaceae)	CA (AB, MB, ON, QC, SK); US (CO, WY)
	Hap_2	57	Ammophila breviligulata, Bromus inermis, B. riparius, Calamagrostis sp., Elymus repens, Hordeum vulgare, Pascopyrum smithii, Phalaris canariensis, Phleum pratense, Secale cereale, Thinopyrum intermedium, Triticale sp., Triticum aestivum, T. durum, unknown (Poaceae)	CA (AB, MB, NS, ON, QC, SK); US (CO)
	Hap_1	11	Achnatherum robustum, Ammophila breviligulata, Bromus inermis, Calamagrostis xacutiflora, Elymus repens, Hordeum vulgare	CA (MB, QC, SK); US (CO, MT)
	Hap_14	11	Bromus ciliatus, B. riparius, Elymus innovatus, E. repens, Hordeum vulgare, unknown (Ornamental grass)	CA (AB, BC, MB, ON, QC); US (CO)
	Hap_5	6	Bromus inermis, Elymus repens, Triticum durum	CA (AB, MB, QC, SK)
	Hap_15	6	Avena sativa, Bromus inermis, B. riparius, Hordeum vulgare, Secale cereale, unknown (Cyperaceae)	CA (AB, BC, MB, ON)
	Hap_8	4	Hordeum vulgare	CA (MB, SK)
	Hap_24	3	Elymus repens, Secale cereale	CA (QC, SK)
	Hap_25	3	Bromus inermis, Elymus repens, Hordeum vulgare	CA (SK); US (CO)
	Hap_19	2	Bromus riparius	CA (MB)
	Hap_29	2	Elymus repens, Triticum aestivum	CA (MB, ON)
	Hap_33	2	Bromus inermus, Elymus repens	CA (ON)
	Hap_35	2	Elymus repens	CA (ON, QC)
	Hap_37	2	Bromus inermis, unknown (Poaceae)	CA (MB); US (CO)
	Hap_39	2	Bromus inermus, Elymus repens	CA (ON); US (CO)
	Hap_3	1	Elymus repens	CA (QC)
	Hap_4	1	Elymus repens	CA (QC)
	Hap_6	1	Elymus repens	CA (QC)
	Hap_9	1	Elymus repens	CA (MB)
	Hap_10	1	Elymus repens	CA (MB)
	Hap_11	1	Elymus repens	CA (MB)
	Hap_12	1	Elymus repens	CA (MB)
	Hap_13	1	Phalaris arudinacea	CA (MB)
	Hap_16	1	unknown (Ornamental grass)	CA (BC)
	Hap_17	1	unknown (Ornamental grass)	CA (BC)
	Hap_18	1	Secale cereale	CA (PEI)
	Hap_20	1	Elymus repens	CA (MB)
	Hap_21	1	Elymus repens	CA (MB)
	Hap_22	1	Phalaris canariensis	CA (MB)
	Hap_23	1	Ornamental grass	CA (BC)
	Hap_26	1	Triticum aestivum	CA (MB)
	Hap_27	1	Elymus repens	CA (ON)
	Hap_28	1	Elymus repens	CA (ON)
	Hap_30	1	Triticum durum	CA (AB)
	Hap_31	1	Elymus repens	CA (QC)
	Hap_32	1	Avena sativa	CA (MB)
	Hap_34	1	Elymus repens	CA (ON)
	Hap_36	1	Elymus lanceolatus	CA (MB)
	Hap_38	1	unknown (Poaceae)	CA (MB)
	Hap_40	1	Elymus repens	CA (ON)
	Hap_41	1	Bromus inermis	US (CO)
	Hap_42	1	Bromus inermis	US (CO)
	Hap_43	1	Hordeum vulgare	US (CO)
	Hap_44	1	Secale cereale	US (WY)
easE (94 haplotypes from 264 isolates)
	Hap_2	47	Ammophila breviligulata, Avena sativa, Bromus inermis, B. riparius, Elymus lanceolatus, E. repens, Hordeum vulgare, Phalaris canariensis, Phleum pratense, Secale cereale, Triticum aestivum, T. durum, unknown (Poaceae)	CA (AB, MB, ON, QC, SK); US (CO, WY)
	Hap_14	21	Bromus inermis, B. riparius, Elymus repens, Hordeum vulgare, Pascopyrum smithii, Secale cereale, Triticale sp., Triticum durum	CA (BC, MB, ON, PEI, QC, SK); US (CO, WY)
	Hap_24	19	Bromus inermis, Elymus repens, Hordeum vulgare, Phleum pratense, Triticum aestivum	CA (NS, ON, QC)
	Hap_21	12	Bromus inermis, Elymus repens, Hordeum vulgare, Secale cereale, Triticum aestivum	CA (ON, QC, SK)
	Hap_27	11	Bromus riparius, Calamagrostis xacutiflora, Elymus repens, Hordeum vulgare, Triticum aestivum, T. durum	CA (MB, ON, QC, SK)
	Hap_5	10	Ammophila breviligulata, Bromus inermis, Elymus repens, Hordeum vulgare	CA (MB, ON, QC, SK); US (CO, WY)
	Hap_19	5	Bromus inermis, Elymus repens, Triticum durum, unknown (Poaceae)	CA (AB, MB, QC, SK)
	Hap_35	5	Bromus inermis, Elymus repens, Hordeum vulgare	CA (MB, ON, QC)
	Hap_67	5	Bromus inermis, Elymus repens, Triticum aestivum	CA (ON, QC)
	Hap_10	4	Achnatherum robustum, Bromus inermis, Elymus repens	CA (ON, QC); US (CO)
	Hap_26	4	Bromus inermis, Elymus repens	CA (NL, ON)
	Hap_45	4	Bromus inermis, B. riparius, Triticale sp., Triticum durum	CA (MB, SK)
	Hap_60	4	Bromus inermis, Secale cereale	CA (AB, ON, SK)
	Hap_64	4	Bromus inermis, Elymus repens	CA (ON, QC)
	Hap_6	3	Achnatherum robustum, Phleum pratense, Thinopyrum intermedium	US (CO)
	Hap_7	3	Bromus inermis, Hordeum vulgare, Pascopyrum smithii	CA (SK); US (CO, MT)
	Hap_32	3	Elymus repens	CA (MB)
	Hap_42	3	Bromus reparius	CA (MB)
	Hap_48	3	Elymus repens, Secale cereale, Triticum aestivum	CA (MB, SK)
	Hap_53	3	Secale cereale, Triticum durum	CA (AB, MB, SK)
	Hap_58	3	Secale cereale, Triticum aestivm, unknown (Poaceae)	CA (MB)
	Hap_3	2	Bromus inermis	US (CO)
	Hap_8	2	Bromus inermis, Triticum durum	CA (AB); US (CO)
	Hap_9	2	Bromus inermis, Elymus repens	CA (ON), US (CO)
	Hap_12	2	Bromus inermis, Hordeum vulgare, Pascopyrum smithii	US (CO)
	Hap_22	2	Elymus repens, Secale cereale	CA (MB, QC)
	Hap_25	2	Elymus repens, Pascopyrum smithii	CA (MB, NS)
	Hap_31	2	Hordeum vulgare	CA (MB)
	Hap_41	2	Elymus lanceolatus, Phalaris arudinacea	CA (MB)
	Hap_46	2	unknown (ornamental grass)	CA (BC)
	Hap_52	2	Secale cereale, Triticum aestivum	CA (MB, SK)
	Hap_55	2	Bromus inermis	CA (SK)
	Hap_56	2	Bromus inermis, Elymus repens	CA (SK)
	Hap_57	2	Elymus repens, Hordeum vulgare	CA (MB)
	Hap_80	2	Elymus repens	CA (ON, QC)
	Hap_87	2	Elymus repens	CA (ON)
	Hap_1	1	Elymus trachycalus	US (CO)
	Hap_4	1	Thinopyrum intermedium	US (CO)
	Hap_11	1	Hordeum vulgare	US (CO)
	Hap_13	1	Hordeum vulgare	US (CO)
	Hap_15	1	Hordeum vulgare	US (CO)
	Hap_16	1	Achnatherum robustum	US (CO)
	Hap_17	1	Bromus inermis	US (CO)
	Hap_18	1	Sporobolus airoides	US (CO)
	Hap_20	1	Ammophila breviligulata	CA (QC)
	Hap_23	1	Elymus repens	CA (QC)
	Hap_28	1	Calamagrostis sp.	CA (NL)
	Hap_29	1	Hordeum vulgare	CA (SK)
	Hap_30	1	Hordeum vulgare	CA (AB)
	Hap_33	1	Elymus repens	CA (MB)
	Hap_34	1	Elymus repens	CA (MB)
	Hap_36	1	Elymus repens	CA (MB)
	Hap_37	1	Elymus repens	CA (MB)
	Hap_38	1	Elymus repens	CA (MB)
	Hap_39	1	Triticum aestivum	CA (MB)
	Hap_40	1	Phalaris arudinacea	CA (MB)
	Hap_43	1	Bromus riparius	CA (MB)
	Hap_44	1	Bromus riparius	CA (MB)
	Hap_47	1	Ornamental grass	CA (BC)
	Hap_49	1	Triticum aestivum	CA (SK)
	Hap_50	1	Triticum aestivum	CA (AB)
	Hap_51	1	Triticale sp.	CA (MB)
	Hap_54	1	Triticum aestivum	CA (MB)
	Hap_59	1	Elymus repens	CA (SK)
	Hap_61	1	Secale cereale	CA (SK)
	Hap_62	1	Secale cereale	CA (SK)
	Hap_63	1	Triticum durum	CA (SK)
	Hap_65	1	Triticum aestivum	CA (ON)
	Hap_66	1	Triticum durum	CA (AB)
	Hap_68	1	Hordeum vulgare	CA (ON)
	Hap_69	1	Elymus repens	CA (ON)
	Hap_70	1	Cyperaceae	CA (ON)
	Hap_71	1	Elymus repens	CA (ON)
	Hap_72	1	Elymus repens	CA (ON)
	Hap_73	1	Elymus repens	CA (QC)
	Hap_74	1	Triticum aestivum	CA (QC)
	Hap_75	1	Elymus repens	CA (QC)
	Hap_76	1	Bromus inermis	CA (QC)
	Hap_77	1	Elymus repens	CA (QC)
	Hap_78	1	Elymus repens	CA (QC)
	Hap_79	1	Elymus repens	CA (QC)
	Hap_81	1	Avena sativa	CA (MB)
	Hap_82	1	Avena sativa	CA (MB)
	Hap_83	1	Avena sativa	CA (MB)
	Hap_84	1	Triticum aestivum	CA (MB)
	Hap_85	1	Calamagrostis sp.	CA (ON)
	Hap_86	1	Elymus repens	CA (ON)
	Hap_88	1	Elymus virginicus	CA (ON)
	Hap_89	1	Elymus innovatus	CA (AB)
	Hap_90	1	Hordeum vulgare	CA (MB)
	Hap_91	1	Lolium aruninaceum	CA (ON)
	Hap_92	1	Elymus repens	CA (ON)
	Hap_93	1	Bromus ciliatus	CA (BC)
	Hap_94	1	Secale cereale	CA (SK)
easA (28 haplotypes from 274 isolates)
	Hap_5	46	Achnatherum robustum, Bromus inermis, Elymus lanceolatus, E. repens, Hordeum vulgare, Phalaris arudinacea, Secale cereale, Thinopyrum intermedium, Triticum aestivum, T. durum	CA (AB, MB, NS, ON, QC, SK); US (CO, MT)
	Hap_7	41	Ammophila breviligulata, Avena sativa, Bromus inermis, Elymus repens, Hordeum vulgare, Lolium aruninaceum, Secale cereale, Sporobolus airoides, Triticum aestivum, T. durum, unknown (Cyperaceae), unknown (Poaceae)	CA (AB, BC, MB, ON, QC, SK); US (CO, WY)
	Hap_4	33	Ammophila breviligulata, Avena sativa, Bromus inermis, Calamagrostis sp., Elymus repens, Hordeum vulgare, Phalaris canariensis, Secale cereale, Triticale sp., Triticum aestivum, T. durum, unknown (Poaceae)	CA (AB, MB, ON, QC, SK); US (CO)
	Hap_15	32	Bromus inermis, B. ciliatus, Calamagrostis xacutiflora, Elymus innovatus, E. repens, Hordeum vulgare, Pascopyrum smithii, Phalaris canariensis, Triticum aestivum, T. durum, unknown (ornamental grass)	CA (AB, BC, MB, NL, ON, QC, SK)
	Hap_1	18	Bromus inermis, B. riparius, Elymus repens, E. trachycalus, Pascopyrum smithii, Secale cereale, Triticum aestivum, unknown (Poaceae)	CA (AB, MB, ON, QC, SK); US (CO)
	Hap_11	17	Bromus inermis, B. riparius, Elymus repens, Hordeum vulgare, Secale cereale, Triticale sp., unknown (Poaceae)	CA (AB, MB, PEI, QC, SK); US (CO)
	Hap_14	14	Bromus inermis, Elymus repens, Hordeum vulgare, Phalaris arudinacea, Triticum aestivum	CA (MB, ON, QC)
	Hap_3	10	Bromus inermis, Elymus repens, Thinopyrum intermedium, Triticum durum	CA (AB, MB, ON, SK); US (CO)
	Hap_6	9	Bromus inermis, B. riparius, Elymus repens, Secale cereale, Triticum aestivum, T. durum	CA (MB, ON, SK); US (CO, WY)
	Hap_17	9	Elymus repens, Hordeum vulgare, Phleum pratense, Triticum aestivum, T. durum	CA (AB, ON, QC)
	Hap_8	8	Bromus inermis, Elymus repens, E. virginicus, Hordeum vulgare, Secale cereale	CA (MB, ON, SK); US (CO, WY)
	Hap_19	7	Bromus riparius, Elymus lanceolatus, E. repens, Triticum aestivum	CA (MB)
	Hap_10	5	Achnatherum robustum, Bromus inermis, Elymus repens, unknown (Poaceae)	CA (MB, ON, QC; US (CO)
	Hap_2	4	Achnatherum robustum, Bromus inermis, Phleum pratense	US (CO)
	Hap_12	3	Bromus inermis, B. riparius, Triticum aestivum	CA (MB); US (CO)
	Hap_18	3	Hordeum vulgare	CA (MB, SK)
	Hap_9	2	Bromus inermis, Elymus repens	CA (NS); US (CO)
	Hap_21	2	Elymus repens	CA (MB, ON)
	Hap_28	2	Pascopyrum smithii, Secale cereale	CA (MB, SK)
	Hap_13	1	Bromus inermis	US (WY)
	Hap_16	1	Bromus inermis	CA (QC)
	Hap_20	1	Elymus repens	CA (QC)
	Hap_22	1	Elymus repens	CA (QC)
	Hap_23	1	Elymus repens	CA (ON)
	Hap_24	1	Elymus repens	CA (ON)
	Hap_25	1	Secale cereale	CA (SK)
	Hap_26	1	Secale cereale	CA (SK)
	Hap_27	1	Triticum aestivum	CA (SK)
